# Supplementary material for: Cadaver Thanatomicrobiome Signatures: The Ubiquitous Nature of Clostridium Species in Human Decomposition
Source: Front Microbiol. 2017 Oct 30;8:2096. doi: 10.3389/fmicb.2017.02096 (PMC5670113; doi:10.3389/fmicb.2017.02096)
Supplement: TABLE S1 — Metadata of 16S rRNA regions, age, gender, ethnicity, season, location, cause of death, PMI. [file Table_1.XLSX]

## Sheet: Javan_4522B_mapFile_updated.txt
Sample Name	Organ	16SrRNA-Regions	Age	Gender	Ethnicity	FND/PRO Season	FND/PRO Location	CauseofDeath	PMI (hrs)
C1-Liver	Liver	V4 and V3-V4	51	M	C	Fall	Alabama	Coronary Heart Disease	22
C1-Spleen	Spleen	V4 and V3-V4	51	M	C	Fall	Alabama	Coronary Heart Disease	22
C13-Spleen	Spleen	V4 and V3-V4	39	F	C	Winter	Alabama	Accident	19
C15-Liver	Liver	V4 and V3-V4	40	F	C	Winter	Alabama	Bowel Obstruction	19
C15-Spleen	Spleen	V4 and V3-V4	40	F	C	Winter	Alabama	Bowel Obstruction	19
C2-Spleen	Spleen	V4 and V3-V4	41	M	C	Fall	Alabama	Overdose	21
C21-Spleen	Spleen	V4 and V3-V4	58	F	C	Spring	Alabama	Suicide (Overdose)	20
C23-Spleen	Spleen	V4 and V3-V4	31	M	A	Spring	Alabama	Gunshot wound	9.5
C28-Liver	Liver	V4 and V3-V4	57	M	C	Summer	Alabama	Drowning	22
C28-Spleen	Spleen	V4 and V3-V4	57	M	C	Summer	Alabama	Drowning	22
C29-Liver	Liver	V4 and V3-V4	48	M	C	Summer	Alabama	Overdose	14
C29-Spleen	Spleen	V4 and V3-V4	48	M	C	Summer	Alabama	Overdose	14
C31-Liver	Liver	V4 and V3-V4	63	F	C	Summer	Alabama	Overdose	23
C31-Spleen	Spleen	V4 and V3-V4	63	F	C	Summer	Alabama	Overdose	23
C32-Liver	Liver	V4 and V3-V4	45	M	A	Summer	Alabama	Gunshot wound-Suicide	29.5
C32-Spleen	Spleen	V4 and V3-V4	45	M	A	Summer	Alabama	Gunshot wound-Suicide	29.5
C37-Spleen	Spleen	V4 and V3-V4	55	M	C	Fall	Alabama	Coronary Heart Disease	6
C40-Liver	Liver	V4 and V3-V4	53	M	C	Fall	Alabama	Overdose	15.5
C40-Spleen	Spleen	V4 and V3-V4	53	M	C	Fall	Alabama	Overdose	15.5
C44-Liver	Liver	V4 and V3-V4	60	F	C	Winter	Alabama	Coronary Heart Disease	13.5
C44-Spleen	Spleen	V4 and V3-V4	60	F	C	Winter	Alabama	Coronary Heart Disease	13.5
C45-Liver	Liver	V4 and V3-V4	51	F	A	Winter	Alabama	Coronary Heart Disease	10
C45-Spleen	Spleen	V4 and V3-V4	51	F	A	Winter	Alabama	Coronary Heart Disease	10
C46-Spleen	Spleen	V4 and V3-V4	59	F	C	Winter	Alabama	Ovderdose	12
C48-Liver	Liver	V4 and V3-V4	45	F	C	Winter	Alabama	Overdose	27
C48-Spleen	Spleen	V4 and V3-V4	45	F	C	Winter	Alabama	Overdose	27
C5-Spleen	Spleen	V4 and V3-V4	17	M	C	Fall	Alabama	Coronary Heart Disease	16
G10-Spleen	Spleen	V4 and V3-V4	31	M	C	Winter	Florida	Suicide (Overdose)	70
G15-Liver	Liver	V4 and V3-V4	17	M	A	Winter	Florida	Multiple Blunt Force Injuries	22.5
G17-Liver	Liver	V4 and V3-V4	40	F	L	Winter	Florida	Overdose	13
G17-Spleen	Spleen	V4 and V3-V4	40	F	L	Winter	Florida	Overdose	13
G18-Liver	Liver	V4 and V3-V4	62	F	C	Winter	Florida	Drowning	4
G18-Spleen	Spleen	V4 and V3-V4	62	F	C	Winter	Florida	Drowning	4
G19-Spleen	Spleen	V4 and V3-V4	50	F	C	Winter	Florida	Natural	45
G20-Spleen	Spleen	V4 and V3-V4	70	M	C	Winter	Florida	Suicide (Overdose)	68
G21-Liver	Liver	V4 and V3-V4	24	M	A	Winter	Florida	Gunshot wound	35.5
G21-Spleen	Spleen	V4 and V3-V4	24	M	A	Winter	Florida	Gunshot wound	35.5
G22-Spleen	Spleen	V4 and V3-V4	39	M	C	Winter	Florida	Overdose & Drowning	70.5
G23-Liver	Liver	V4 and V3-V4	59	M	C	Winter	Florida	Gunshot wound-Chest	40.5
G23-Spleen	Spleen	V4 and V3-V4	59	M	C	Winter	Florida	Gunshot wound-Chest	40.5
G24-Liver	Liver	V4 and V3-V4	51	M	C	Spring	Florida	Pneumonia	69.5
G24-Spleen	Spleen	V4 and V3-V4	51	M	C	Spring	Florida	Pneumonia	69.5
G25-Liver	Liver	V4 and V3-V4	22	F	C	Spring	Florida	Overdose	35.5
G25-Spleen	Spleen	V4 and V3-V4	22	F	C	Spring	Florida	Overdose	35.5
G26-Liver	Liver	V4 and V3-V4	51	F	C	Spring	Florida	Overdose	78
G26-Spleen	Spleen	V4 and V3-V4	51	F	C	Spring	Florida	Overdose	78
G27-Liver	Liver	V4 and V3-V4	29	M	A	Spring	Florida	Natural	44.5
G27-Spleen	Spleen	V4 and V3-V4	29	M	A	Spring	Florida	Natural	44.5
G28-Liver	Liver	V4 and V3-V4	38	M	C	Summer	Florida	Undetermined	43.5
G28-Slpeen	Spleen	V4 and V3-V4	38	M	C	Summer	Florida	Undetermined	43.5
G29-Liver	Liver	V4 and V3-V4	21	M	C	Summer	Florida	Mechanical Asphyxia	13
G29-Spleen	Spleen	V4 and V3-V4	21	M	C	Summer	Florida	Mechanical Asphyxia	13
G3-Liver	Liver	V4 and V3-V4	82	M	C	Fall	Florida	Drowning	41.5
G3-Spleen	Spleen	V4 and V3-V4	82	M	C	Fall	Florida	Drowning	41.5
G30-Liver	Liver	V4 and V3-V4	16	M	C	Summer	Florida	Suicide (Hanging)	6
G32-Liver	Liver	V4 and V3-V4	35	M	C	Summer	Florida	GSW-Head	15.5
G32-Spleen	Spleen	V4 and V3-V4	35	M	C	Summer	Florida	GSW-Head	15.5
G33-Liver	Liver	V4 and V3-V4	29	F	C	Fall	Florida	Gunshot wound	13.5
G33-Spleen	Spleen	V4 and V3-V4	29	F	C	Fall	Florida	Gunshot wound	13.5
G34-Spleen	Spleen	V4 and V3-V4	26	M	C	Fall	Florida	Gunshot wound-Suicide	9.5
G35-Spleen	Spleen	V4 and V3-V4	29	F	C	Fall	Florida	Coronary Heart Disease	9
G36-Spleen	Spleen	V4 and V3-V4	26	M	A	Fall	Florida	Natural	32
G4-Spleen	Spleen	V4 and V3-V4	72	F	C	Fall	Florida	Blunt Chest Trauma	68
G40-Spleen	Spleen	V4 and V3-V4	45	F	C	Spring	Florida	Overdose-Suicide	43
G5-Spleen	Spleen	V4 and V3-V4	30	M	C	Winter	Florida	Gunshot wound	19.5
G6-Spleen	Spleen	V4 and V3-V4	40	M	C	Winter	Florida	Suicide (Hanging)	53
G7-Liver	Liver	V4 and V3-V4	34	M	C	Winter	Florida	Overdose-Accident	29
G9-Liver	Liver	V4 and V3-V4	47	M	C	Winter	Florida	Overdose-Accident	12.5
G9-Spleen	Spleen	V4 and V3-V4	47	M	C	Winter	Florida	Overdose-Accident	12.5
